# Supplementary material for: Revealing Novel-Strain-Specific and Shared Epitopes of Infectious Bronchitis Virus Spike Glycoprotein Using Chemical Linkage of Peptides onto Scaffolds Precision Epitope Mapping
Source: Viruses. 2023 Nov 20;15(11):2279. doi: 10.3390/v15112279 (PMC10675791; doi:10.3390/v15112279)
Supplement: Supplementary file 1 [file viruses-15-02279-s001.zip]

Archive with 1 entries (1 files):
- viruses-2535707-supplementary.pdf
